# Supplementary material for: Association of pre-pregnancy body mass index and rate of weight gain during pregnancy with maternal indicators of cardiometabolic risk
Source: Nutr Diabetes. 2021 Nov 25;11:36. doi: 10.1038/s41387-021-00178-9 (PMC8616911; doi:10.1038/s41387-021-00178-9)
Supplement: Supplementary file 2 — Supplemental Table 1 [file 41387_2021_178_MOESM2_ESM.xlsx]

## Sheet: Hoja1
Supplemental Table 1. MGWG, TC, TG glucose levels, SBP, DBP and MAP through pregnancy
	Month of pregnancy
	2	3	4	5	6	7	8	9
	Mean±SD	Mean±SD	Mean±SD	Mean±SD	Mean±SD	Mean±SD	Mean±SD	Mean±SD
MGWG (kg)		1.3 ± 1.3	1.7 ± 1.2	1.8 ± 1.2	1.7 ± 1.2	1.8 ± 1.2	1.7 ± 1.2	2.0 ± 1.3
n	41	661	676	644	579	392	123	13
Glucose (mg/dL)	83.6 ± 13.2	83.5 ± 12	82.1 ± 12.6	81.8±12	82.6 ± 12	82.6 ± 12.8	82.2 ± 12.1	81.1 ± 12.2
n	40	299	621	677	678	644	588	400
TC (mg/dL)	159.6 ± 39.2	170.3 ± 35.4	184.4 ± 3 6.5	199.7±39.6	212.9 ± 39.7	222.9 ± 43.1	228.0 ± 46.3	233.2 ± 46.6
n	41	299	632	685	682	651	595	406
TG (mg/dL)	124.7 ± 54.9	133.3 ± 47.8	156.6 ± 51.9	177±55.7	196.4 ± 61.5	213.9 ± 62.0	230.5 ± 67.5	248.6 ± 69.7
n	41	300	633	686	682	650	595	404
SBP (mmHg)	101.5 ± 8.9	99.5 ± 9.3	100.0 ± 9.4	99.3 ± 9.0	98.9 ± 8.8	99.3 ± 9.0	100.1 ± 9.1	102.7 ± 10.6
n	37	289	616	666	665	643	600	415
DBP (mmHg)	66.2 ± 7.6	64.8 ± 7.0	64.7 ± 6.9	64.1 ± 6.4	63.8 ± 6.6	64.4 ± 6.5	65.2 ± 6.9	67.4 ± 8.2
n	37	287	598	659	668	638	604	414
MAP (mmHg)	78.5 ± 8.1	76.6 ± 6.8	76.7 ± 6.8	75 ± 7.0	75.7 ± 6.5	76.2 ± 6.5	77.0 ± 6.7	79.3 ± 8.2
n	37	279	586	637	646	622	592	407
Abbreviations: DBP, diastolic blood pressure; MAP, mean arterial pressure; MGWG, monthly gestational weight gain; SBP, systolic blood pressure; TC, total cholesterol; TG, triglycerides; SD, standard deviation.
